# Supplementary material for: An assessment of heavy metals in green sea turtle (Chelonia mydas) hatchlings from Saudi Arabia’s largest rookery, Ras Baridi
Source: PeerJ. 2022 Aug 23;10:e13928. doi: 10.7717/peerj.13928 (PMC9415434; doi:10.7717/peerj.13928)
Supplement: Supplemental Information 2 — Heavy metal concentration from hatchlings measured in the liver, muscle, and residual yolk of 22 hatchlings. [file peerj-10-13928-s002.xlsx]

## Sheet: Sheet1
Site	Beach	Organ	Samples	Metal	Concentration
Ras Baridi	Downwind	Yolk	RB-DW1 YOLK	As	3.17419
Ras Baridi	Downwind	Yolk	RB-DW2 YOLK	As	0.63135
Ras Baridi	Downwind	Yolk	RB-DW3 YOLK	As	0.469198
Ras Baridi	Downwind	Yolk	RB-DW4 YOLK	As	0.424111
Ras Baridi	Downwind	Yolk	RB-DW5 YOLK	As	0.849501
Ras Baridi	Downwind	Yolk	RB-DW6 YOLK	As	0.358845
Ras Baridi	Downwind	Yolk	RB-DW7 YOLK	As	0.38314
Ras Baridi	Downwind	Yolk	RB-DW8 YOLK	As	0.363369
Ras Baridi	Downwind	Yolk	RB-DW9 YOLK	As	0.365821
Ras Baridi	Downwind	Yolk	RB-DW10 YOLK	As	0.373932
Ras Baridi	Downwind	Yolk	RB-DW11 YOLK	As	0.359889
Ras Baridi	Downwind	Yolk	RB-DW12 YOLK	As	0.350443
Ras Baridi	Downwind	Yolk	RB-DW13 YOLK	As	0.328172
Ras Baridi	Downwind	Yolk	RB-DW14 YOLK	As	0.344485
Ras Baridi	Downwind	Yolk	RB-DW15 YOLK	As	0.44545
Ras Baridi	Downwind	Yolk	RB-DW16 YOLK	As	0.361226
Ras Baridi	Factory	Yolk	RB-F1 YOLK	As	0.0817712
Ras Baridi	Factory	Yolk	RB-F2 YOLK	As	0.160282
Ras Baridi	Factory	Yolk	RB-F3 YOLK	As	0.141203
Ras Baridi	Factory	Yolk	RB-F4 YOLK	As	0.17786
Ras Baridi	Factory	Yolk	RB-F5 YOLK	As	0.303236
Ras Baridi	Factory	Yolk	RB-F6 YOLK	As	0.104435
Ras Baridi	Downwind	Muscle	RB-DW1 MUSCLE	As	3.78685
Ras Baridi	Downwind	Muscle	RB-DW3 &4 MUSCLE	As	0.883333
Ras Baridi	Downwind	Muscle	RB-DW5&6 MUSCLE	As	1.26193
Ras Baridi	Downwind	Muscle	RB-DW7 &8 MUSCLE	As	0.450787
Ras Baridi	Downwind	Muscle	RB-DW9 &10 MUSCLE	As	0.508074
Ras Baridi	Downwind	Muscle	RB-DW11 &12 MUSCLE	As	0.414343
Ras Baridi	Downwind	Muscle	RB-DW13 &14 MUSCLE	As	0.541456
Ras Baridi	Downwind	Muscle	RB-DW15&16 MUSCLE	As	0.481249
Ras Baridi	Factory	Muscle	RB F1&F2&F3 MUSCLE	As	0.318792
Ras Baridi	Factory	Muscle	RB F4&F5&F6 MUSCLE	As	0.393396
Ras Baridi	Downwind	Liver	RB DW1 LIVER	As	3.53467
Ras Baridi	Downwind	Liver	RB DW3 LIVER	As	1.01385
Ras Baridi	Downwind	Liver	RB DW4 LIVER	As	0.438095
Ras Baridi	Downwind	Liver	RB DW5 LIVER	As	0.784554
Ras Baridi	Downwind	Liver	RB DW6&7 LIVER	As	0.435095
Ras Baridi	Downwind	Liver	RB DW8 LIVER	As	0.322094
Ras Baridi	Downwind	Liver	RB DW9 LIVER	As	0.350431
Ras Baridi	Downwind	Liver	RB DW10 LIVER	As	0.384577
Ras Baridi	Downwind	Liver	RB DW11 LIVER	As	0.360194
Ras Baridi	Downwind	Liver	RB DW12 LIVER	As	0.337063
Ras Baridi	Downwind	Liver	RB DW13 LIVER	As	0.372235
Ras Baridi	Downwind	Liver	RB DW14 LIVER	As	0.433178
Ras Baridi	Downwind	Liver	RB DW15 LIVER	As	0.391738
Ras Baridi	Downwind	Liver	RB DW16 LIVER	As	0.294536
Ras Baridi	Factory	Liver	RB-F1&F2 LIVER	As	0.199725
Ras Baridi	Factory	Liver	RB F3 LIVER	As	0.20802
Ras Baridi	Factory	Liver	RB F4 LIVER	As	0.201406
Ras Baridi	Factory	Liver	RB F5 LIVER	As	0.323834
Ras Baridi	Factory	Liver	RB F6 LIVER	As	0.120157
Ras Baridi	Downwind	Yolk	RB-DW1 YOLK	Cd	0.00458631
Ras Baridi	Downwind	Yolk	RB-DW2 YOLK	Cd	0.389802
Ras Baridi	Downwind	Yolk	RB-DW3 YOLK	Cd	0.0092827
Ras Baridi	Downwind	Yolk	RB-DW4 YOLK	Cd	0.047019
Ras Baridi	Downwind	Yolk	RB-DW5 YOLK	Cd	0.0326546
Ras Baridi	Downwind	Yolk	RB-DW6 YOLK	Cd	0.0409836
Ras Baridi	Downwind	Yolk	RB-DW7 YOLK	Cd	0.044603
Ras Baridi	Downwind	Yolk	RB-DW8 YOLK	Cd	0.0479922
Ras Baridi	Downwind	Yolk	RB-DW9 YOLK	Cd	0.0514367
Ras Baridi	Downwind	Yolk	RB-DW10 YOLK	Cd	0.0605413
Ras Baridi	Downwind	Yolk	RB-DW11 YOLK	Cd	0.0425323
Ras Baridi	Downwind	Yolk	RB-DW12 YOLK	Cd	0.0554229
Ras Baridi	Downwind	Yolk	RB-DW13 YOLK	Cd	0.040959
Ras Baridi	Downwind	Yolk	RB-DW14 YOLK	Cd	0.0546539
Ras Baridi	Downwind	Yolk	RB-DW15 YOLK	Cd	0.0557383
Ras Baridi	Downwind	Yolk	RB-DW16 YOLK	Cd	0.0534108
Ras Baridi	Factory	Yolk	RB-F1 YOLK	Cd	0.0975516
Ras Baridi	Factory	Yolk	RB-F2 YOLK	Cd	0.0200353
Ras Baridi	Factory	Yolk	RB-F3 YOLK	Cd	0.0192949
Ras Baridi	Factory	Yolk	RB-F4 YOLK	Cd	0.0256118
Ras Baridi	Factory	Yolk	RB-F5 YOLK	Cd	1.11533
Ras Baridi	Factory	Yolk	RB-F6 YOLK	Cd	0.0386456
Ras Baridi	Downwind	Muscle	RB-DW1 MUSCLE	Cd	0.00786164
Ras Baridi	Downwind	Muscle	RB-DW3 &4 MUSCLE	Cd	0.00588235
Ras Baridi	Downwind	Muscle	RB-DW5&6 MUSCLE	Cd	0.00198807
Ras Baridi	Downwind	Muscle	RB-DW7 &8 MUSCLE	Cd	0.00295276
Ras Baridi	Downwind	Muscle	RB-DW9 &10 MUSCLE	Cd	0.00689248
Ras Baridi	Downwind	Muscle	RB-DW11 &12 MUSCLE	Cd	0.0124976
Ras Baridi	Downwind	Muscle	RB-DW13 &14 MUSCLE	Cd	0.00606673
Ras Baridi	Downwind	Muscle	RB-DW15&16 MUSCLE	Cd	0.00598444
Ras Baridi	Factory	Muscle	RB F1&F2&F3 MUSCLE	Cd	0.00479386
Ras Baridi	Factory	Muscle	RB F4&F5&F6 MUSCLE	Cd	0.0548697
Ras Baridi	Downwind	Liver	RB DW1 LIVER	Cd	0.00181521
Ras Baridi	Downwind	Liver	RB DW3 LIVER	Cd	0.000996413
Ras Baridi	Downwind	Liver	RB DW4 LIVER	Cd	0.00666667
Ras Baridi	Downwind	Liver	RB DW5 LIVER	Cd	0.00293657
Ras Baridi	Downwind	Liver	RB DW6&7 LIVER	Cd	0.00269687
Ras Baridi	Downwind	Liver	RB DW8 LIVER	Cd	0.00548246
Ras Baridi	Downwind	Liver	RB DW9 LIVER	Cd	0.000978857
Ras Baridi	Downwind	Liver	RB DW10 LIVER	Cd	0.00592417
Ras Baridi	Downwind	Liver	RB DW11 LIVER	Cd	0.0038835
Ras Baridi	Downwind	Liver	RB DW12 LIVER	Cd	0.000956206
Ras Baridi	Downwind	Liver	RB DW13 LIVER	Cd	0.00592417
Ras Baridi	Downwind	Liver	RB DW14 LIVER	Cd	0.0046729
Ras Baridi	Downwind	Liver	RB DW15 LIVER	Cd	0.00801282
Ras Baridi	Downwind	Liver	RB DW16 LIVER	Cd	0.00013216
Ras Baridi	Factory	Liver	RB-F1&F2 LIVER	Cd	0.00196773
Ras Baridi	Factory	Liver	RB F3 LIVER	Cd	0.00469572
Ras Baridi	Factory	Liver	RB F4 LIVER	Cd	0.00190006
Ras Baridi	Factory	Liver	RB F5 LIVER	Cd	0.0732535
Ras Baridi	Factory	Liver	RB F6 LIVER	Cd	0.0127924
Ras Baridi	Downwind	Yolk	RB-DW1 YOLK	Co	0.0467804
Ras Baridi	Downwind	Yolk	RB-DW2 YOLK	Co	0.112692
Ras Baridi	Downwind	Yolk	RB-DW3 YOLK	Co	0.043038
Ras Baridi	Downwind	Yolk	RB-DW4 YOLK	Co	0.0818131
Ras Baridi	Downwind	Yolk	RB-DW5 YOLK	Co	0.0749136
Ras Baridi	Downwind	Yolk	RB-DW6 YOLK	Co	0.0409836
Ras Baridi	Downwind	Yolk	RB-DW7 YOLK	Co	0.0231936
Ras Baridi	Downwind	Yolk	RB-DW8 YOLK	Co	0.0284035
Ras Baridi	Downwind	Yolk	RB-DW9 YOLK	Co	0.0576446
Ras Baridi	Downwind	Yolk	RB-DW10 YOLK	Co	0.0551994
Ras Baridi	Downwind	Yolk	RB-DW11 YOLK	Co	0.0408965
Ras Baridi	Downwind	Yolk	RB-DW12 YOLK	Co	0.0298431
Ras Baridi	Downwind	Yolk	RB-DW13 YOLK	Co	0.00899101
Ras Baridi	Downwind	Yolk	RB-DW14 YOLK	Co	0.0215303
Ras Baridi	Downwind	Yolk	RB-DW15 YOLK	Co	0.035636
Ras Baridi	Downwind	Yolk	RB-DW16 YOLK	Co	0.0187406
Ras Baridi	Factory	Yolk	RB-F1 YOLK	Co	0.03443
Ras Baridi	Factory	Yolk	RB-F2 YOLK	Co	0.0536945
Ras Baridi	Factory	Yolk	RB-F3 YOLK	Co	0.0561305
Ras Baridi	Factory	Yolk	RB-F4 YOLK	Co	0.0369949
Ras Baridi	Factory	Yolk	RB-F5 YOLK	Co	0.0759219
Ras Baridi	Factory	Yolk	RB-F6 YOLK	Co	0.13986
Ras Baridi	Downwind	Muscle	RB-DW1 MUSCLE	Co	0.451061
Ras Baridi	Downwind	Muscle	RB-DW3 &4 MUSCLE	Co	0.191176
Ras Baridi	Downwind	Muscle	RB-DW5&6 MUSCLE	Co	0.0397614
Ras Baridi	Downwind	Muscle	RB-DW7 &8 MUSCLE	Co	0.0679134
Ras Baridi	Downwind	Muscle	RB-DW9 &10 MUSCLE	Co	0.0896022
Ras Baridi	Downwind	Muscle	RB-DW11 &12 MUSCLE	Co	0.0778696
Ras Baridi	Downwind	Muscle	RB-DW13 &14 MUSCLE	Co	0.194135
Ras Baridi	Downwind	Muscle	RB-DW15&16 MUSCLE	Co	0.490724
Ras Baridi	Factory	Muscle	RB F1&F2&F3 MUSCLE	Co	0.258869
Ras Baridi	Factory	Muscle	RB F4&F5&F6 MUSCLE	Co	0.221438
Ras Baridi	Downwind	Liver	RB DW1 LIVER	Co	0.0281358
Ras Baridi	Downwind	Liver	RB DW3 LIVER	Co	0.272021
Ras Baridi	Downwind	Liver	RB DW4 LIVER	Co	0.0152381
Ras Baridi	Downwind	Liver	RB DW5 LIVER	Co	0.204581
Ras Baridi	Downwind	Liver	RB DW6&7 LIVER	Co	0.0242718
Ras Baridi	Downwind	Liver	RB DW8 LIVER	Co	0.122442
Ras Baridi	Downwind	Liver	RB DW9 LIVER	Co	0.110611
Ras Baridi	Downwind	Liver	RB DW10 LIVER	Co	0.0256714
Ras Baridi	Downwind	Liver	RB DW11 LIVER	Co	0.185437
Ras Baridi	Downwind	Liver	RB DW12 LIVER	Co	0.0430293
Ras Baridi	Downwind	Liver	RB DW13 LIVER	Co	0.0286335
Ras Baridi	Downwind	Liver	RB DW14 LIVER	Co	0.107477
Ras Baridi	Downwind	Liver	RB DW15 LIVER	Co	0.0979345
Ras Baridi	Downwind	Liver	RB DW16 LIVER	Co	0.141339
Ras Baridi	Factory	Liver	RB-F1&F2 LIVER	Co	0.148564
Ras Baridi	Factory	Liver	RB F3 LIVER	Co	0.222577
Ras Baridi	Factory	Liver	RB F4 LIVER	Co	0.121604
Ras Baridi	Factory	Liver	RB F5 LIVER	Co	0.0357334
Ras Baridi	Factory	Liver	RB F6 LIVER	Co	0.123355
Ras Baridi	Downwind	Yolk	RB-DW1 YOLK	Cr	1.70703
Ras Baridi	Downwind	Yolk	RB-DW2 YOLK	Cr	3.21356
Ras Baridi	Downwind	Yolk	RB-DW3 YOLK	Cr	1.54093
Ras Baridi	Downwind	Yolk	RB-DW4 YOLK	Cr	1.00339
Ras Baridi	Downwind	Yolk	RB-DW5 YOLK	Cr	4.3325
Ras Baridi	Downwind	Yolk	RB-DW6 YOLK	Cr	3.45978
Ras Baridi	Downwind	Yolk	RB-DW7 YOLK	Cr	1.04906
Ras Baridi	Downwind	Yolk	RB-DW8 YOLK	Cr	0.857982
Ras Baridi	Downwind	Yolk	RB-DW9 YOLK	Cr	5.29443
Ras Baridi	Downwind	Yolk	RB-DW10 YOLK	Cr	3.33422
Ras Baridi	Downwind	Yolk	RB-DW11 YOLK	Cr	2.7785
Ras Baridi	Downwind	Yolk	RB-DW12 YOLK	Cr	1.39751
Ras Baridi	Downwind	Yolk	RB-DW13 YOLK	Cr	0.318681
Ras Baridi	Downwind	Yolk	RB-DW14 YOLK	Cr	2.73766
Ras Baridi	Downwind	Yolk	RB-DW15 YOLK	Cr	5.73008
Ras Baridi	Downwind	Yolk	RB-DW16 YOLK	Cr	2.81953
Ras Baridi	Factory	Yolk	RB-F1 YOLK	Cr	1.05298
Ras Baridi	Factory	Yolk	RB-F2 YOLK	Cr	1.95224
Ras Baridi	Factory	Yolk	RB-F3 YOLK	Cr	2.9986
Ras Baridi	Factory	Yolk	RB-F4 YOLK	Cr	0.759818
Ras Baridi	Factory	Yolk	RB-F5 YOLK	Cr	4.79845
Ras Baridi	Factory	Yolk	RB-F6 YOLK	Cr	5.4251
Ras Baridi	Downwind	Muscle	RB-DW1 MUSCLE	Cr	41.1704
Ras Baridi	Downwind	Muscle	RB-DW3 &4 MUSCLE	Cr	22.1745
Ras Baridi	Downwind	Muscle	RB-DW5&6 MUSCLE	Cr	3.57555
Ras Baridi	Downwind	Muscle	RB-DW7 &8 MUSCLE	Cr	5.64272
Ras Baridi	Downwind	Muscle	RB-DW9 &10 MUSCLE	Cr	8.80268
Ras Baridi	Downwind	Muscle	RB-DW11 &12 MUSCLE	Cr	8.209
Ras Baridi	Downwind	Muscle	RB-DW13 &14 MUSCLE	Cr	13.6299
Ras Baridi	Downwind	Muscle	RB-DW15&16 MUSCLE	Cr	52.0497
Ras Baridi	Factory	Muscle	RB F1&F2&F3 MUSCLE	Cr	25.8015
Ras Baridi	Factory	Muscle	RB F4&F5&F6 MUSCLE	Cr	20.7035
Ras Baridi	Downwind	Liver	RB DW1 LIVER	Cr	0.823198
Ras Baridi	Downwind	Liver	RB DW3 LIVER	Cr	27.4073
Ras Baridi	Downwind	Liver	RB DW4 LIVER	Cr	1.03714
Ras Baridi	Downwind	Liver	RB DW5 LIVER	Cr	19.9266
Ras Baridi	Downwind	Liver	RB DW6&7 LIVER	Cr	1.91837
Ras Baridi	Downwind	Liver	RB DW8 LIVER	Cr	12.4424
Ras Baridi	Downwind	Liver	RB DW9 LIVER	Cr	9.51449
Ras Baridi	Downwind	Liver	RB DW10 LIVER	Cr	1.94905
Ras Baridi	Downwind	Liver	RB DW11 LIVER	Cr	18.1767
Ras Baridi	Downwind	Liver	RB DW12 LIVER	Cr	2.57315
Ras Baridi	Downwind	Liver	RB DW13 LIVER	Cr	0.720774
Ras Baridi	Downwind	Liver	RB DW14 LIVER	Cr	8.11495
Ras Baridi	Downwind	Liver	RB DW15 LIVER	Cr	22.086
Ras Baridi	Downwind	Liver	RB DW16 LIVER	Cr	14.3151
Ras Baridi	Factory	Liver	RB-F1&F2 LIVER	Cr	14.2759
Ras Baridi	Factory	Liver	RB F3 LIVER	Cr	19.3266
Ras Baridi	Factory	Liver	RB F4 LIVER	Cr	10.8997
Ras Baridi	Factory	Liver	RB F5 LIVER	Cr	1.76612
Ras Baridi	Factory	Liver	RB F6 LIVER	Cr	8.30409
Ras Baridi	Downwind	Yolk	RB-DW1 YOLK	Cu	2.51422
Ras Baridi	Downwind	Yolk	RB-DW2 YOLK	Cu	3.32902
Ras Baridi	Downwind	Yolk	RB-DW3 YOLK	Cu	1.9173
Ras Baridi	Downwind	Yolk	RB-DW4 YOLK	Cu	1.64849
Ras Baridi	Downwind	Yolk	RB-DW5 YOLK	Cu	2.28294
Ras Baridi	Downwind	Yolk	RB-DW6 YOLK	Cu	1.35818
Ras Baridi	Downwind	Yolk	RB-DW7 YOLK	Cu	1.29527
Ras Baridi	Downwind	Yolk	RB-DW8 YOLK	Cu	1.14594			30.5226
Ras Baridi	Downwind	Yolk	RB-DW9 YOLK	Cu	1.23093
Ras Baridi	Downwind	Yolk	RB-DW10 YOLK	Cu	1.1948
Ras Baridi	Downwind	Yolk	RB-DW11 YOLK	Cu	1.30296
Ras Baridi	Downwind	Yolk	RB-DW12 YOLK	Cu	1.26535
Ras Baridi	Downwind	Yolk	RB-DW13 YOLK	Cu	1.11489
Ras Baridi	Downwind	Yolk	RB-DW14 YOLK	Cu	1.27277
Ras Baridi	Downwind	Yolk	RB-DW15 YOLK	Cu	1.33315
Ras Baridi	Downwind	Yolk	RB-DW16 YOLK	Cu	1.2575
Ras Baridi	Factory	Yolk	RB-F1 YOLK	Cu	2.11266
Ras Baridi	Factory	Yolk	RB-F2 YOLK	Cu	1.73025
Ras Baridi	Factory	Yolk	RB-F3 YOLK	Cu	1.32345
Ras Baridi	Factory	Yolk	RB-F4 YOLK	Cu	1.71979
Ras Baridi	Factory	Yolk	RB-F5 YOLK	Cu	1.7697
Ras Baridi	Factory	Yolk	RB-F6 YOLK	Cu	1.49522
Ras Baridi	Downwind	Muscle	RB-DW1 MUSCLE	Cu	10.0943
Ras Baridi	Downwind	Muscle	RB-DW3 &4 MUSCLE	Cu	4.10294
Ras Baridi	Downwind	Muscle	RB-DW5&6 MUSCLE	Cu	5.03877
Ras Baridi	Downwind	Muscle	RB-DW7 &8 MUSCLE	Cu	3.07283
Ras Baridi	Downwind	Muscle	RB-DW9 &10 MUSCLE	Cu	3.07011
Ras Baridi	Downwind	Muscle	RB-DW11 &12 MUSCLE	Cu	2.86772
Ras Baridi	Downwind	Muscle	RB-DW13 &14 MUSCLE	Cu	3.32154
Ras Baridi	Downwind	Muscle	RB-DW15&16 MUSCLE	Cu	3.92081
Ras Baridi	Factory	Muscle	RB F1&F2&F3 MUSCLE	Cu	5.99233
Ras Baridi	Factory	Muscle	RB F4&F5&F6 MUSCLE	Cu	6.26592
Ras Baridi	Downwind	Liver	RB DW1 LIVER	Cu	11.0819
Ras Baridi	Downwind	Liver	RB DW3 LIVER	Cu	13.3101
Ras Baridi	Downwind	Liver	RB DW4 LIVER	Cu	2.98762
Ras Baridi	Downwind	Liver	RB DW5 LIVER	Cu	13.1421
Ras Baridi	Downwind	Liver	RB DW6&7 LIVER	Cu	3.14995
Ras Baridi	Downwind	Liver	RB DW8 LIVER	Cu	3.34978
Ras Baridi	Downwind	Liver	RB DW9 LIVER	Cu	3.611
Ras Baridi	Downwind	Liver	RB DW10 LIVER	Cu	4.02152
Ras Baridi	Downwind	Liver	RB DW11 LIVER	Cu	3.13398
Ras Baridi	Downwind	Liver	RB DW12 LIVER	Cu	3.36202
Ras Baridi	Downwind	Liver	RB DW13 LIVER	Cu	3.22077
Ras Baridi	Downwind	Liver	RB DW14 LIVER	Cu	3.84953
Ras Baridi	Downwind	Liver	RB DW15 LIVER	Cu	3.35381
Ras Baridi	Downwind	Liver	RB DW16 LIVER	Cu	3.53443
Ras Baridi	Factory	Liver	RB-F1&F2 LIVER	Cu	28.8469
Ras Baridi	Factory	Liver	RB F3 LIVER	Cu	28.2635
Ras Baridi	Factory	Liver	RB F4 LIVER	Cu	17.2896
Ras Baridi	Factory	Liver	RB F5 LIVER	Cu	30.5226
Ras Baridi	Factory	Liver	RB F6 LIVER	Cu	17.7412
Ras Baridi	Downwind	Yolk	RB-DW1 YOLK	Fe	37.9582
Ras Baridi	Downwind	Yolk	RB-DW2 YOLK	Fe	40.3122
Ras Baridi	Downwind	Yolk	RB-DW3 YOLK	Fe	62.2321
Ras Baridi	Downwind	Yolk	RB-DW4 YOLK	Fe	147.863
Ras Baridi	Downwind	Yolk	RB-DW5 YOLK	Fe	82.2157
Ras Baridi	Downwind	Yolk	RB-DW6 YOLK	Fe	34.3748
Ras Baridi	Downwind	Yolk	RB-DW7 YOLK	Fe	31.6173
Ras Baridi	Downwind	Yolk	RB-DW8 YOLK	Fe	35.3536
Ras Baridi	Downwind	Yolk	RB-DW9 YOLK	Fe	41.0952
Ras Baridi	Downwind	Yolk	RB-DW10 YOLK	Fe	27.4555
Ras Baridi	Downwind	Yolk	RB-DW11 YOLK	Fe	31.5631
Ras Baridi	Downwind	Yolk	RB-DW12 YOLK	Fe	39.6393
Ras Baridi	Downwind	Yolk	RB-DW13 YOLK	Fe	14.8152
Ras Baridi	Downwind	Yolk	RB-DW14 YOLK	Fe	27.4097
Ras Baridi	Downwind	Yolk	RB-DW15 YOLK	Fe	47.3693
Ras Baridi	Downwind	Yolk	RB-DW16 YOLK	Fe	33.631
Ras Baridi	Factory	Yolk	RB-F1 YOLK	Fe	38.0547
Ras Baridi	Factory	Yolk	RB-F2 YOLK	Fe	33.2609
Ras Baridi	Factory	Yolk	RB-F3 YOLK	Fe	28.2617
Ras Baridi	Factory	Yolk	RB-F4 YOLK	Fe	25.6612
Ras Baridi	Factory	Yolk	RB-F5 YOLK	Fe	60.5233
Ras Baridi	Factory	Yolk	RB-F6 YOLK	Fe	41.1548
Ras Baridi	Downwind	Muscle	RB-DW1 MUSCLE	Fe	289.538
Ras Baridi	Downwind	Muscle	RB-DW3 &4 MUSCLE	Fe	344.245
Ras Baridi	Downwind	Muscle	RB-DW5&6 MUSCLE	Fe	114.396
Ras Baridi	Downwind	Muscle	RB-DW7 &8 MUSCLE	Fe	179.001
Ras Baridi	Downwind	Muscle	RB-DW9 &10 MUSCLE	Fe	244.427
Ras Baridi	Downwind	Muscle	RB-DW11 &12 MUSCLE	Fe	234.399
Ras Baridi	Downwind	Muscle	RB-DW13 &14 MUSCLE	Fe	366.709
Ras Baridi	Downwind	Muscle	RB-DW15&16 MUSCLE	Fe	377.847
Ras Baridi	Factory	Muscle	RB F1&F2&F3 MUSCLE	Fe	350.893
Ras Baridi	Factory	Muscle	RB F4&F5&F6 MUSCLE	Fe	303.267
Ras Baridi	Downwind	Liver	RB DW1 LIVER	Fe	432.39
Ras Baridi	Downwind	Liver	RB DW3 LIVER	Fe	630.819
Ras Baridi	Downwind	Liver	RB DW4 LIVER	Fe	258.679
Ras Baridi	Downwind	Liver	RB DW5 LIVER	Fe	399.317
Ras Baridi	Downwind	Liver	RB DW6&7 LIVER	Fe	303.875
Ras Baridi	Downwind	Liver	RB DW8 LIVER	Fe	459.972
Ras Baridi	Downwind	Liver	RB DW9 LIVER	Fe	504.8
Ras Baridi	Downwind	Liver	RB DW10 LIVER	Fe	343.342
Ras Baridi	Downwind	Liver	RB DW11 LIVER	Fe	460.605
Ras Baridi	Downwind	Liver	RB DW12 LIVER	Fe	428.965
Ras Baridi	Downwind	Liver	RB DW13 LIVER	Fe	472.901
Ras Baridi	Downwind	Liver	RB DW14 LIVER	Fe	556.434
Ras Baridi	Downwind	Liver	RB DW15 LIVER	Fe	457.618
Ras Baridi	Downwind	Liver	RB DW16 LIVER	Fe	458.005
Ras Baridi	Factory	Liver	RB-F1&F2 LIVER	Fe	511.893
Ras Baridi	Factory	Liver	RB F3 LIVER	Fe	525.778
Ras Baridi	Factory	Liver	RB F4 LIVER	Fe	332.763
Ras Baridi	Factory	Liver	RB F5 LIVER	Fe	351.433
Ras Baridi	Factory	Liver	RB F6 LIVER	Fe	158.388
Ras Baridi	Downwind	Yolk	RB-DW1 YOLK	Mn	0.391671
Ras Baridi	Downwind	Yolk	RB-DW2 YOLK	Mn	1.29688
Ras Baridi	Downwind	Yolk	RB-DW3 YOLK	Mn	0.418565
Ras Baridi	Downwind	Yolk	RB-DW4 YOLK	Mn	0.970472
Ras Baridi	Downwind	Yolk	RB-DW5 YOLK	Mn	0.567614
Ras Baridi	Downwind	Yolk	RB-DW6 YOLK	Mn	0.567099
Ras Baridi	Downwind	Yolk	RB-DW7 YOLK	Mn	0.446922
Ras Baridi	Downwind	Yolk	RB-DW8 YOLK	Mn	0.526934
Ras Baridi	Downwind	Yolk	RB-DW9 YOLK	Mn	0.534764
Ras Baridi	Downwind	Yolk	RB-DW10 YOLK	Mn	0.562678
Ras Baridi	Downwind	Yolk	RB-DW11 YOLK	Mn	0.493211
Ras Baridi	Downwind	Yolk	RB-DW12 YOLK	Mn	0.86545
Ras Baridi	Downwind	Yolk	RB-DW13 YOLK	Mn	0.362637
Ras Baridi	Downwind	Yolk	RB-DW14 YOLK	Mn	0.684001
Ras Baridi	Downwind	Yolk	RB-DW15 YOLK	Mn	1.04441
Ras Baridi	Downwind	Yolk	RB-DW16 YOLK	Mn	0.764618
Ras Baridi	Factory	Yolk	RB-F1 YOLK	Mn	0.735463
Ras Baridi	Factory	Yolk	RB-F2 YOLK	Mn	0.515307
Ras Baridi	Factory	Yolk	RB-F3 YOLK	Mn	0.392914
Ras Baridi	Factory	Yolk	RB-F4 YOLK	Mn	0.474293
Ras Baridi	Factory	Yolk	RB-F5 YOLK	Mn	0.87491
Ras Baridi	Factory	Yolk	RB-F6 YOLK	Mn	0.850202
Ras Baridi	Downwind	Muscle	RB-DW1 MUSCLE	Mn	4.70519
Ras Baridi	Downwind	Muscle	RB-DW3 &4 MUSCLE	Mn	4.1951
Ras Baridi	Downwind	Muscle	RB-DW5&6 MUSCLE	Mn	1.45626
Ras Baridi	Downwind	Muscle	RB-DW7 &8 MUSCLE	Mn	2.92913
Ras Baridi	Downwind	Muscle	RB-DW9 &10 MUSCLE	Mn	2.53052
Ras Baridi	Downwind	Muscle	RB-DW11 &12 MUSCLE	Mn	2.75043
Ras Baridi	Downwind	Muscle	RB-DW13 &14 MUSCLE	Mn	4.75733
Ras Baridi	Downwind	Muscle	RB-DW15&16 MUSCLE	Mn	3.48294
Ras Baridi	Factory	Muscle	RB F1&F2&F3 MUSCLE	Mn	2.94439
Ras Baridi	Factory	Muscle	RB F4&F5&F6 MUSCLE	Mn	3.0776
Ras Baridi	Downwind	Liver	RB DW1 LIVER	Mn	2.20004
Ras Baridi	Downwind	Liver	RB DW3 LIVER	Mn	2.73715
Ras Baridi	Downwind	Liver	RB DW4 LIVER	Mn	2.04571
Ras Baridi	Downwind	Liver	RB DW5 LIVER	Mn	1.80697
Ras Baridi	Downwind	Liver	RB DW6&7 LIVER	Mn	2.5845
Ras Baridi	Downwind	Liver	RB DW8 LIVER	Mn	2.37116
Ras Baridi	Downwind	Liver	RB DW9 LIVER	Mn	3.5415
Ras Baridi	Downwind	Liver	RB DW10 LIVER	Mn	3.67891
Ras Baridi	Downwind	Liver	RB DW11 LIVER	Mn	2.87282
Ras Baridi	Downwind	Liver	RB DW12 LIVER	Mn	3.55422
Ras Baridi	Downwind	Liver	RB DW13 LIVER	Mn	3.16943
Ras Baridi	Downwind	Liver	RB DW14 LIVER	Mn	5.16916
Ras Baridi	Downwind	Liver	RB DW15 LIVER	Mn	3.62001
Ras Baridi	Downwind	Liver	RB DW16 LIVER	Mn	3.01556
Ras Baridi	Factory	Liver	RB-F1&F2 LIVER	Mn	3.74852
Ras Baridi	Factory	Liver	RB F3 LIVER	Mn	4.04207
Ras Baridi	Factory	Liver	RB F4 LIVER	Mn	2.27247
Ras Baridi	Factory	Liver	RB F5 LIVER	Mn	3.325
Ras Baridi	Factory	Liver	RB F6 LIVER	Mn	3.36806
Ras Baridi	Downwind	Yolk	RB-DW1 YOLK	Ni	3.07283
Ras Baridi	Downwind	Yolk	RB-DW2 YOLK	Ni	1.89082
Ras Baridi	Downwind	Yolk	RB-DW3 YOLK	Ni	0.964557
Ras Baridi	Downwind	Yolk	RB-DW4 YOLK	Ni	0.634756
Ras Baridi	Downwind	Yolk	RB-DW5 YOLK	Ni	2.56147
Ras Baridi	Downwind	Yolk	RB-DW6 YOLK	Ni	1.54689
Ras Baridi	Downwind	Yolk	RB-DW7 YOLK	Ni	0.785905
Ras Baridi	Downwind	Yolk	RB-DW8 YOLK	Ni	0.590597
Ras Baridi	Downwind	Yolk	RB-DW9 YOLK	Ni	3.32033
Ras Baridi	Downwind	Yolk	RB-DW10 YOLK	Ni	1.97472
Ras Baridi	Downwind	Yolk	RB-DW11 YOLK	Ni	1.56224
Ras Baridi	Downwind	Yolk	RB-DW12 YOLK	Ni	0.689802
Ras Baridi	Downwind	Yolk	RB-DW13 YOLK	Ni	0.204795
Ras Baridi	Downwind	Yolk	RB-DW14 YOLK	Ni	1.25952
Ras Baridi	Downwind	Yolk	RB-DW15 YOLK	Ni	3.31414
Ras Baridi	Downwind	Yolk	RB-DW16 YOLK	Ni	1.18628
Ras Baridi	Factory	Yolk	RB-F1 YOLK	Ni	0.394032
Ras Baridi	Factory	Yolk	RB-F2 YOLK	Ni	1.14922
Ras Baridi	Factory	Yolk	RB-F3 YOLK	Ni	1.74268
Ras Baridi	Factory	Yolk	RB-F4 YOLK	Ni	0.42307
Ras Baridi	Factory	Yolk	RB-F5 YOLK	Ni	2.94017
Ras Baridi	Factory	Yolk	RB-F6 YOLK	Ni	3.18642
Ras Baridi	Downwind	Muscle	RB-DW1 MUSCLE	Ni	19.9302
Ras Baridi	Downwind	Muscle	RB-DW3 &4 MUSCLE	Ni	10.6284
Ras Baridi	Downwind	Muscle	RB-DW5&6 MUSCLE	Ni	1.64314
Ras Baridi	Downwind	Muscle	RB-DW7 &8 MUSCLE	Ni	5.47343
Ras Baridi	Downwind	Muscle	RB-DW9 &10 MUSCLE	Ni	6.69358
Ras Baridi	Downwind	Muscle	RB-DW11 &12 MUSCLE	Ni	3.55893
Ras Baridi	Downwind	Muscle	RB-DW13 &14 MUSCLE	Ni	7.52073
Ras Baridi	Downwind	Muscle	RB-DW15&16 MUSCLE	Ni	31.8292
Ras Baridi	Factory	Muscle	RB F1&F2&F3 MUSCLE	Ni	14.2809
Ras Baridi	Factory	Muscle	RB F4&F5&F6 MUSCLE	Ni	12.525
Ras Baridi	Downwind	Liver	RB DW1 LIVER	Ni	0.679797
Ras Baridi	Downwind	Liver	RB DW3 LIVER	Ni	16.9659
Ras Baridi	Downwind	Liver	RB DW4 LIVER	Ni	0.407619
Ras Baridi	Downwind	Liver	RB DW5 LIVER	Ni	12.5343
Ras Baridi	Downwind	Liver	RB DW6&7 LIVER	Ni	0.851312
Ras Baridi	Downwind	Liver	RB DW8 LIVER	Ni	7.48995
Ras Baridi	Downwind	Liver	RB DW9 LIVER	Ni	5.99256
Ras Baridi	Downwind	Liver	RB DW10 LIVER	Ni	0.935032
Ras Baridi	Downwind	Liver	RB DW11 LIVER	Ni	11.901
Ras Baridi	Downwind	Liver	RB DW12 LIVER	Ni	1.28705
Ras Baridi	Downwind	Liver	RB DW13 LIVER	Ni	0.620063
Ras Baridi	Downwind	Liver	RB DW14 LIVER	Ni	3.1243
Ras Baridi	Downwind	Liver	RB DW15 LIVER	Ni	9.87803
Ras Baridi	Downwind	Liver	RB DW16 LIVER	Ni	8.41491
Ras Baridi	Factory	Liver	RB-F1&F2 LIVER	Ni	8.65112
Ras Baridi	Factory	Liver	RB F3 LIVER	Ni	11.6801
Ras Baridi	Factory	Liver	RB F4 LIVER	Ni	6.46399
Ras Baridi	Factory	Liver	RB F5 LIVER	Ni	1.11488
Ras Baridi	Factory	Liver	RB F6 LIVER	Ni	4.89583
Ras Baridi	Downwind	Yolk	RB-DW1 YOLK	Pb	0.0596221
Ras Baridi	Downwind	Yolk	RB-DW2 YOLK	Pb	0.0332533
Ras Baridi	Downwind	Yolk	RB-DW3 YOLK	Pb	0.0624473
Ras Baridi	Downwind	Yolk	RB-DW4 YOLK	Pb	0.0874553
Ras Baridi	Downwind	Yolk	RB-DW5 YOLK	Pb	0.0537841
Ras Baridi	Downwind	Yolk	RB-DW6 YOLK	Pb	0.0676706
Ras Baridi	Downwind	Yolk	RB-DW7 YOLK	Pb	0.0249777
Ras Baridi	Downwind	Yolk	RB-DW8 YOLK	Pb	0.0372184
Ras Baridi	Downwind	Yolk	RB-DW9 YOLK	Pb	0.0505498
Ras Baridi	Downwind	Yolk	RB-DW10 YOLK	Pb	0.0240385
Ras Baridi	Downwind	Yolk	RB-DW11 YOLK	Pb	0.0539833
Ras Baridi	Downwind	Yolk	RB-DW12 YOLK	Pb	0.0784447
Ras Baridi	Downwind	Yolk	RB-DW13 YOLK	Pb	0.026973
Ras Baridi	Downwind	Yolk	RB-DW14 YOLK	Pb	0.0985426
Ras Baridi	Downwind	Yolk	RB-DW15 YOLK	Pb	0.137975
Ras Baridi	Downwind	Yolk	RB-DW16 YOLK	Pb	0.0431034
Ras Baridi	Factory	Yolk	RB-F1 YOLK	Pb	0.0239097
Ras Baridi	Factory	Yolk	RB-F2 YOLK	Pb	0.0240423
Ras Baridi	Factory	Yolk	RB-F3 YOLK	Pb	0.022803
Ras Baridi	Factory	Yolk	RB-F4 YOLK	Pb	0.00853728
Ras Baridi	Factory	Yolk	RB-F5 YOLK	Pb	0.0397686
Ras Baridi	Factory	Yolk	RB-F6 YOLK	Pb	0.0754509
Ras Baridi	Downwind	Muscle	RB-DW1 MUSCLE	Pb	0.221108
Ras Baridi	Downwind	Muscle	RB-DW3 &4 MUSCLE	Pb	0.669608
Ras Baridi	Downwind	Muscle	RB-DW5&6 MUSCLE	Pb	0.0656064
Ras Baridi	Downwind	Muscle	RB-DW7 &8 MUSCLE	Pb	0.0551181
Ras Baridi	Downwind	Muscle	RB-DW9 &10 MUSCLE	Pb	0.0728633
Ras Baridi	Downwind	Muscle	RB-DW11 &12 MUSCLE	Pb	0.627764
Ras Baridi	Downwind	Muscle	RB-DW13 &14 MUSCLE	Pb	0.336704
Ras Baridi	Downwind	Muscle	RB-DW15&16 MUSCLE	Pb	0.146619
Ras Baridi	Factory	Muscle	RB F1&F2&F3 MUSCLE	Pb	0.0862895
Ras Baridi	Factory	Muscle	RB F4&F5&F6 MUSCLE	Pb	0.100921
Ras Baridi	Downwind	Liver	RB DW1 LIVER	Pb	0.0226901
Ras Baridi	Downwind	Liver	RB DW3 LIVER	Pb	0.0677561
Ras Baridi	Downwind	Liver	RB DW4 LIVER	Pb	0.00571429
Ras Baridi	Downwind	Liver	RB DW5 LIVER	Pb	0.108653
Ras Baridi	Downwind	Liver	RB DW6&7 LIVER	Pb	0.0161812
Ras Baridi	Downwind	Liver	RB DW8 LIVER	Pb	0.0557383
Ras Baridi	Downwind	Liver	RB DW9 LIVER	Pb	0.0597103
Ras Baridi	Downwind	Liver	RB DW10 LIVER	Pb	0.0197472
Ras Baridi	Downwind	Liver	RB DW11 LIVER	Pb	0.0631068
Ras Baridi	Downwind	Liver	RB DW12 LIVER	Pb	0.0200803
Ras Baridi	Downwind	Liver	RB DW13 LIVER	Pb	0.0444313
Ras Baridi	Downwind	Liver	RB DW14 LIVER	Pb	0.104673
Ras Baridi	Downwind	Liver	RB DW15 LIVER	Pb	0.490563
Ras Baridi	Downwind	Liver	RB DW16 LIVER	Pb	0.228609
Ras Baridi	Factory	Liver	RB-F1&F2 LIVER	Pb	0.0590319
Ras Baridi	Factory	Liver	RB F3 LIVER	Pb	0.187829
Ras Baridi	Factory	Liver	RB F4 LIVER	Pb	0.0209006
Ras Baridi	Factory	Liver	RB F5 LIVER	Pb	0.0116134
Ras Baridi	Factory	Liver	RB F6 LIVER	Pb	0.0466009
Ras Baridi	Downwind	Yolk	RB-DW1 YOLK	Se	1.88727
Ras Baridi	Downwind	Yolk	RB-DW2 YOLK	Se	3.78579
Ras Baridi	Downwind	Yolk	RB-DW3 YOLK	Se	1.68312
Ras Baridi	Downwind	Yolk	RB-DW4 YOLK	Se	1.66071
Ras Baridi	Downwind	Yolk	RB-DW5 YOLK	Se	1.62025
Ras Baridi	Downwind	Yolk	RB-DW6 YOLK	Se	1.50639
Ras Baridi	Downwind	Yolk	RB-DW7 YOLK	Se	1.67663
Ras Baridi	Downwind	Yolk	RB-DW8 YOLK	Se	1.54799
Ras Baridi	Downwind	Yolk	RB-DW9 YOLK	Se	1.45575
Ras Baridi	Downwind	Yolk	RB-DW10 YOLK	Se	1.55849
Ras Baridi	Downwind	Yolk	RB-DW11 YOLK	Se	1.57533
Ras Baridi	Downwind	Yolk	RB-DW12 YOLK	Se	1.65928
Ras Baridi	Downwind	Yolk	RB-DW13 YOLK	Se	1.42008
Ras Baridi	Downwind	Yolk	RB-DW14 YOLK	Se	1.49925
Ras Baridi	Downwind	Yolk	RB-DW15 YOLK	Se	1.38798
Ras Baridi	Downwind	Yolk	RB-DW16 YOLK	Se	1.64027
Ras Baridi	Factory	Yolk	RB-F1 YOLK	Se	0.449981
Ras Baridi	Factory	Yolk	RB-F2 YOLK	Se	1.7042
Ras Baridi	Factory	Yolk	RB-F3 YOLK	Se	1.55587
Ras Baridi	Factory	Yolk	RB-F4 YOLK	Se	1.77006
Ras Baridi	Factory	Yolk	RB-F5 YOLK	Se	1.63729
Ras Baridi	Factory	Yolk	RB-F6 YOLK	Se	1.25736
Ras Baridi	Downwind	Muscle	RB-DW1 MUSCLE	Se	1.91726
Ras Baridi	Downwind	Muscle	RB-DW3 &4 MUSCLE	Se	0.963235
Ras Baridi	Downwind	Muscle	RB-DW5&6 MUSCLE	Se	0.908549
Ras Baridi	Downwind	Muscle	RB-DW7 &8 MUSCLE	Se	0.897146
Ras Baridi	Downwind	Muscle	RB-DW9 &10 MUSCLE	Se	1.12889
Ras Baridi	Downwind	Muscle	RB-DW11 &12 MUSCLE	Se	1.13103
Ras Baridi	Downwind	Muscle	RB-DW13 &14 MUSCLE	Se	1.01466
Ras Baridi	Downwind	Muscle	RB-DW15&16 MUSCLE	Se	1.02384
Ras Baridi	Factory	Muscle	RB F1&F2&F3 MUSCLE	Se	1.41275
Ras Baridi	Factory	Muscle	RB F4&F5&F6 MUSCLE	Se	1.31785
Ras Baridi	Downwind	Liver	RB DW1 LIVER	Se	3.52786
Ras Baridi	Downwind	Liver	RB DW3 LIVER	Se	1.75767
Ras Baridi	Downwind	Liver	RB DW4 LIVER	Se	2.24095
Ras Baridi	Downwind	Liver	RB DW5 LIVER	Se	1.7453
Ras Baridi	Downwind	Liver	RB DW6&7 LIVER	Se	1.97546
Ras Baridi	Downwind	Liver	RB DW8 LIVER	Se	1.97368
Ras Baridi	Downwind	Liver	RB DW9 LIVER	Se	2.26361
Ras Baridi	Downwind	Liver	RB DW10 LIVER	Se	2.31092
Ras Baridi	Downwind	Liver	RB DW11 LIVER	Se	2.07913
Ras Baridi	Downwind	Liver	RB DW12 LIVER	Se	2.30589
Ras Baridi	Downwind	Liver	RB DW13 LIVER	Se	2.06556
Ras Baridi	Downwind	Liver	RB DW14 LIVER	Se	2.34299
Ras Baridi	Downwind	Liver	RB DW15 LIVER	Se	2.4675
Ras Baridi	Downwind	Liver	RB DW16 LIVER	Se	1.85117
Ras Baridi	Factory	Liver	RB-F1&F2 LIVER	Se	3.43959
Ras Baridi	Factory	Liver	RB F3 LIVER	Se	3.74812
Ras Baridi	Factory	Liver	RB F4 LIVER	Se	3.77209
Ras Baridi	Factory	Liver	RB F5 LIVER	Se	3.70734
Ras Baridi	Factory	Liver	RB F6 LIVER	Se	2.46208
Ras Baridi	Downwind	Yolk	RB-DW1 YOLK	Zn	245.094
Ras Baridi	Downwind	Yolk	RB-DW2 YOLK	Zn	44.3506
Ras Baridi	Downwind	Yolk	RB-DW3 YOLK	Zn	99.238
Ras Baridi	Downwind	Yolk	RB-DW4 YOLK	Zn	36.2234
Ras Baridi	Downwind	Yolk	RB-DW5 YOLK	Zn	107.3
Ras Baridi	Downwind	Yolk	RB-DW6 YOLK	Zn	41.0437
Ras Baridi	Downwind	Yolk	RB-DW7 YOLK	Zn	40.5219
Ras Baridi	Downwind	Yolk	RB-DW8 YOLK	Zn	39.2243
Ras Baridi	Downwind	Yolk	RB-DW9 YOLK	Zn	38.1048
Ras Baridi	Downwind	Yolk	RB-DW10 YOLK	Zn	39.4284
Ras Baridi	Downwind	Yolk	RB-DW11 YOLK	Zn	35.7402
Ras Baridi	Downwind	Yolk	RB-DW12 YOLK	Zn	42.3747
Ras Baridi	Downwind	Yolk	RB-DW13 YOLK	Zn	42.5295
Ras Baridi	Downwind	Yolk	RB-DW14 YOLK	Zn	39.9528
Ras Baridi	Downwind	Yolk	RB-DW15 YOLK	Zn	54.9205
Ras Baridi	Downwind	Yolk	RB-DW16 YOLK	Zn	36.2762
Ras Baridi	Factory	Yolk	RB-F1 YOLK	Zn	48.5348
Ras Baridi	Factory	Yolk	RB-F2 YOLK	Zn	34.1217
Ras Baridi	Factory	Yolk	RB-F3 YOLK	Zn	33.5915
Ras Baridi	Factory	Yolk	RB-F4 YOLK	Zn	40.203
Ras Baridi	Factory	Yolk	RB-F5 YOLK	Zn	55.3398
Ras Baridi	Factory	Yolk	RB-F6 YOLK	Zn	40.53
Ras Baridi	Downwind	Muscle	RB-DW1 MUSCLE	Zn	136.126
Ras Baridi	Downwind	Muscle	RB-DW3 &4 MUSCLE	Zn	109.258
Ras Baridi	Downwind	Muscle	RB-DW5&6 MUSCLE	Zn	128.047
Ras Baridi	Downwind	Muscle	RB-DW7 &8 MUSCLE	Zn	77.2175
Ras Baridi	Downwind	Muscle	RB-DW9 &10 MUSCLE	Zn	90.4352
Ras Baridi	Downwind	Muscle	RB-DW11 &12 MUSCLE	Zn	73.8339
Ras Baridi	Downwind	Muscle	RB-DW13 &14 MUSCLE	Zn	76.9393
Ras Baridi	Downwind	Muscle	RB-DW15&16 MUSCLE	Zn	82.2262
Ras Baridi	Factory	Muscle	RB F1&F2&F3 MUSCLE	Zn	77.488
Ras Baridi	Factory	Muscle	RB F4&F5&F6 MUSCLE	Zn	106.904
Ras Baridi	Downwind	Liver	RB DW1 LIVER	Zn	51.2053
Ras Baridi	Downwind	Liver	RB DW3 LIVER	Zn	51.2216
Ras Baridi	Downwind	Liver	RB DW4 LIVER	Zn	38.8505
Ras Baridi	Downwind	Liver	RB DW5 LIVER	Zn	39.5194
Ras Baridi	Downwind	Liver	RB DW6&7 LIVER	Zn	32.2771
Ras Baridi	Downwind	Liver	RB DW8 LIVER	Zn	33.6833
Ras Baridi	Downwind	Liver	RB DW9 LIVER	Zn	32.961
Ras Baridi	Downwind	Liver	RB DW10 LIVER	Zn	41.7348
Ras Baridi	Downwind	Liver	RB DW11 LIVER	Zn	34.4728
Ras Baridi	Downwind	Liver	RB DW12 LIVER	Zn	31.7594
Ras Baridi	Downwind	Liver	RB DW13 LIVER	Zn	39.7453
Ras Baridi	Downwind	Liver	RB DW14 LIVER	Zn	33.0477
Ras Baridi	Downwind	Liver	RB DW15 LIVER	Zn	32.9897
Ras Baridi	Downwind	Liver	RB DW16 LIVER	Zn	28.985
Ras Baridi	Factory	Liver	RB-F1&F2 LIVER	Zn	32.9939
Ras Baridi	Factory	Liver	RB F3 LIVER	Zn	30.9701
Ras Baridi	Factory	Liver	RB F4 LIVER	Zn	30.3648
Ras Baridi	Factory	Liver	RB F5 LIVER	Zn	34.6159
Ras Baridi	Factory	Liver	RB F6 LIVER	Zn	43.4731
